# Supplementary material for: Loss of Health Promoting Bacteria in the Gastrointestinal Microbiome of PICU Infants with Bronchiolitis: A Single-Center Feasibility Study
Source: Children (Basel). 2022 Jan 17;9(1):114. doi: 10.3390/children9010114 (PMC8774632; doi:10.3390/children9010114)
Supplement: Supplementary file 1 [file children-09-00114-s001.zip]

Archive with 1 entries (1 files):
- children-1525290-supplementary.pdf
